# Supplementary material for: Parental Emotional Availability and Family Functioning in Adolescent Anorexia Nervosa Subtypes
Source: Int J Environ Res Public Health. 2022 Dec 21;20(1):68. doi: 10.3390/ijerph20010068 (PMC9819780; doi:10.3390/ijerph20010068)
Supplement: Supplementary file 1 [file ijerph-20-00068-s001.zip]

Archive with 1 entries (1 files):
- ijerph-1975133-supplementary.pdf
